# Supplementary material for: Shelf-Life Prediction and Critical Value of Quality Index of Sichuan Sauerkraut Based on Kinetic Model and Principal Component Analysis
Source: Foods. 2022 Jun 15;11(12):1762. doi: 10.3390/foods11121762 (PMC9222660; doi:10.3390/foods11121762)
Supplement: Supplementary file 1 [file foods-11-01762-s001.zip]

Archive with 1 entries (1 files):
- foods-1723899-SI.pdf
